# Supplementary material for: Correlates of Changes in Physical Activity and Sedentary Behaviors during the COVID-19 Lockdown in France: The NutriNet-Santé Cohort Study
Source: Int J Environ Res Public Health. 2022 Sep 28;19(19):12370. doi: 10.3390/ijerph191912370 (PMC9564572; doi:10.3390/ijerph191912370)
Supplement: Supplementary file 1 [file ijerph-19-12370-s001.zip]

Archive with 1 entries (1 files):
- ijerph-1855140-supplementary.pdf
